# Supplementary material for: A time course-dependent metastatic gene expression signature predicts outcome in human metastatic melanomas
Source: Diagn Pathol. 2014 Aug 13;9:155. doi: 10.1186/s13000-014-0155-2 (PMC4149277; doi:10.1186/s13000-014-0155-2)
Supplement: Additional file 1: — A 192-gene set that varies significantly in parallel with the increasing of metastatic potentials of melanoma. [file 13000_2014_155_MOESM1_ESM.xls]

## Sheet: Sheet1
ANGPTL7	upregulated
FGL2	upregulated
RGS5	upregulated
HPGD	upregulated
PALMD	upregulated
CHN1	upregulated
MGP	upregulated
MPPED2	upregulated
JAG1	upregulated
BMPR1A	upregulated
ZFP106	upregulated
ELOVL2	upregulated
CD200	upregulated
SERINC5	upregulated
TBC1D4	upregulated
PI15	upregulated
MITF	upregulated
SPP1	upregulated
FXYD3	upregulated
STXBP6	upregulated
MX1	upregulated
XYLT1	upregulated
ANKS1A	upregulated
FZD7	upregulated
SC5DL	upregulated
BMP6	upregulated
SPARCL1	upregulated
LUM	upregulated
PLK1S1	upregulated
NR0B1	upregulated
CPN1	upregulated
MYC	upregulated
CFH	upregulated
PDGFD	upregulated
PDE8B	upregulated
BAALC	upregulated
SLC12A2	upregulated
FCGRT	upregulated
FCGR2A	upregulated
GPNMB	upregulated
GAB2	upregulated
DOCK10	upregulated
COLEC12	upregulated
MGLL	upregulated
CYTL1	upregulated
GLUL	upregulated
RABGAP1L	upregulated
C4orf19	upregulated
ARNT2	upregulated
THBS2	upregulated
DCN	upregulated
RGL1	upregulated
C1QTNF3	upregulated
ENPP2	upregulated
SPON2	upregulated
SATB1	upregulated
ABCA6	upregulated
GPR37	upregulated
SERPINF1	upregulated
EFNA5	upregulated
SDC2	upregulated
PCDH9	upregulated
FXYD1	upregulated
FMOD	upregulated
TF	upregulated
A2M	upregulated
ABCA8	upregulated
GPM6B	upregulated
S100B	upregulated
ITIH5	upregulated
PLP1	upregulated
ALDH1A3	upregulated
COL15A1	upregulated
LPL	upregulated
TUBB2B	upregulated
ERBB3	upregulated
MTUS1	upregulated
RXRG	upregulated
APOD	upregulated
IGFBP2	upregulated
TMEM47	upregulated
COL6A2	downregulated
AIM2	downregulated
COL6A1	downregulated
KCTD12	downregulated
TRHDE	downregulated
ZFPM2	downregulated
SIGLEC15	downregulated
LPHN2	downregulated
LCN1	downregulated
EDNRA	downregulated
CHRNA9	downregulated
SCG5	downregulated
ITGB4	downregulated
HTN3	downregulated
CHGB	downregulated
RNF128	downregulated
F2RL1	downregulated
PAEP	downregulated
DCBLD2	downregulated
CLEC2B	downregulated
OBP2A	downregulated
LYPD1	downregulated
SLC38A1	downregulated
PCLO	downregulated
FAM129A	downregulated
GCHFR	downregulated
DKK1	downregulated
PDGFC	downregulated
IDS	downregulated
TGFB1	downregulated
SH2B3	downregulated
GNG11	downregulated
ID1	downregulated
PDE4B	downregulated
ITGA3	downregulated
CKB	downregulated
MLLT11	downregulated
SLC20A1	downregulated
TNC	downregulated
ENO2	downregulated
NPTX2	downregulated
HPCAL1	downregulated
SLCO4A1	downregulated
TMEM158	downregulated
TM4SF1	downregulated
SERPINA1	downregulated
TGFA	downregulated
LRRC17	downregulated
S100A4	downregulated
COL9A3	downregulated
LOXL2	downregulated
S100A3	downregulated
PCSK1	downregulated
SOX9	downregulated
ARL4C	downregulated
IL8	downregulated
GLDC	downregulated
NEFL	downregulated
S100A2	downregulated
SERPINE1	downregulated
NET1	downregulated
BHLHE41	downregulated
PLAUR	downregulated
TMEM45A	downregulated
TNFRSF21	downregulated
PMAIP1	downregulated
PERP	downregulated
ISG20	downregulated
SMURF2	downregulated
DUSP10	downregulated
DNAJC6	downregulated
GEM	downregulated
TSC22D1	downregulated
KYNU	downregulated
PPAP2C	downregulated
VGF	downregulated
PHLDA2	downregulated
GPRC5A	downregulated
ACOX2	downregulated
SCG2	downregulated
INHBA	downregulated
STC1	downregulated
CD70	downregulated
ADAM19	downregulated
TFPI2	downregulated
KIAA0040	downregulated
CA9	downregulated
CD55	downregulated
NTSR1	downregulated
IGFBP5	downregulated
NRP1	downregulated
MMP1	downregulated
LIF	downregulated
GPR56	downregulated
CYB5R2	downregulated
UTS2	downregulated
NT5E	downregulated
HS3ST3A1	downregulated
SALL1	downregulated
KCNN4	downregulated
CDCP1	downregulated
AIM1	downregulated
ADM	downregulated
SEMA3C	downregulated
COL6A3	downregulated
EFNB2	downregulated
ANPEP	downregulated
PITPNC1	downregulated
MAP1B	downregulated
PMEPA1	downregulated
EMP1	downregulated
